# Supplementary material for: Uncovering the species diversity of subterranean rodents at the end of the World: three new species of Patagonian tuco-tucos (Rodentia, Hystricomorpha, Ctenomys)
Source: PeerJ. 2020 May 29;8:e9259. doi: 10.7717/peerj.9259 (PMC7263298; doi:10.7717/peerj.9259)
Supplement: File S2 [file peerj-08-9259-s002.xls]

## Sheet: Ctenomys
Supplemental Information S2. Table S4. Individual measurements for Ctenomys specimens used in morphological analysis.
Catalog number	Genus	Species	Subspecies	TLS	CIL	NL	NW	FL	RW	ZB	IOB	BB	BIB	MB	IFH	DL	PL	PM4L	TRL
CFA 11867	Ctenomys	bidaui		41.31	40.24	13.78	6.88	11.93	8.81	26.44	8.22	16.71	25.98	25.54	8.31	18.02	10.67	2.95	7.62
CFA 11865	Ctenomys	bidaui		36.06	34.42	12.04	5.13	11.23	8.18	21.61	7.24	15.38	23.16	22.09	7.11	14.49	8.69	2.84	6.93
CFA 11857	Ctenomys	bidaui		38.45	37.1	13.48	5.36	11.58	8.19	22.89	7.31	15.3	23.89	22.79	6.69	16.26	10.16	2.9	7.79
CNP 2171	Ctenomys	contrerasi	contrerasi	40.37	38.08	13.07	5.75	12.72	8.25	22.78	6.88	15.92	26	23.15	6.73	16.53	10.48	2.94	7.96
CFA 11868	Ctenomys	contrerasi	contrerasi	32.98	31.24	11.89	4.69	10.19	6.43	19.78	6.18	14.95	20.2	19.91	5.99	12.57	7.45	2.24	6.79
CFA 11858	Ctenomys	contrerasi	contrerasi	32.12	30.12	10.6	4.21	10.63	6.32	19.17	6.22	15.02	20.39	19.65	5.94	12.22	6.92	2.54	6.84
CFA 11853	Ctenomys	contrerasi	contrerasi	35.38	33.29	12.86	5	10.26	7.51	21.04	6.68	15.2	23.05	20.79	6.41	13.95	8.54	2.5	7.25
CNP 2	Ctenomys	contrerasi	contrerasi	36.29	34.05	12.31	5.38	11.2	7.3	20.72	6.67	15.2	23.01	21.89	6.25	14.72	8.7	3.23	7.48
CNP 330	Ctenomys	contrerasi	contrerasi	38.57	37.34	13.37	5.38	10.74	8.01	21.61	6.8	15.13	23.64	21.96	6.97	15.42	9.16	3.18	7.95
CFA 11848	Ctenomys	contrerasi	contrerasi	33.82	31.64	11.65	4.73	11.31	6.9	20.53	6.71	15.24	21.56	20.43	6.45	13.53	8.04	2.63	6.97
CFA 11835	Ctenomys	contrerasi	contrerasi	37.83	36.26	13.7	5.47	11.13	7.83	22.96	7.08	15.64	24.51	22.63	7.17	15.24	9.46	2.83	7.35
CFA 11855	Ctenomys	contrerasi	contrerasi	38.4	36.57	13.84	5.47	10.55	7.9	22.54	7.72	15.26	24.19	22.44	6.74	15.4	9.67	2.68	7.62
CFA 11863	Ctenomys	contrerasi	contrerasi	35.91	34.63	12.33	4.8	11.27	7.39	20.89	7.17	15.42	21.66	20.52	6.87	14.7	8.51	2.66	7.39
CFA 11854	Ctenomys	contrerasi	contrerasi	34.98	33.54	11.68	4.48	11.08	7.15	20.62	6.36	15.32	20.91	19.69	5.95	14.09	8.13	2.5	7.09
CFA 11864	Ctenomys	contrerasi	contrerasi	36.77	34.86	11.66	5	11.5	7.95	22.07	6.77	15.64	23.94	22.09	6.67	15.28	8.78	2.81	8.14
CNP 3601	Ctenomys	contrerasi	contrerasi	39.28	37.23	13.33	5.85	10.83	7.96	23.9	7.94	15.55	24.32	22.7	6.79	16.11	10.06	3.07	7.61
CNP s/n	Ctenomys	contrerasi	contrerasi	35.6	32.97	12.19	4.76	10.34	7.32	20.76	6.1	15.01	22.69	21.28	6.26	13.6	8.12	3.13	7.57
CNP 1437	Ctenomys	contrerasi	navonae	39.48	37.34	14.23	6.06	12.12	7.66	22.33	6.46	15.11	25.84	22.45	6.74	15.76	9.36	3.22	8.22
CNP 1043	Ctenomys	contrerasi	navonae	41.91	40.08	14.34	6.31	10.87	9.53	24.15	7.91	16.58	26.07	23.7	7.47	17.68	10.96	3.63	8.74
CFA 11845	Ctenomys	thalesi		35.2	33.86	11.93	4.97	11.18	7.19	20.79	7.13	15.67	22.71	21.86	6.75	14.15	8.48	2.74	7.41
CFA 11852	Ctenomys	thalesi		33.53	31.89	11.93	5.05	11.12	7.34	20.07	6.65	14.71	21.68	20.62	6.2	13.05	7.74	2.81	6.87
CFA 11849	Ctenomys	thalesi		36.55	35.11	11.9	5.06	11.84	7.43	21.29	7	14.96	21.95	21.58	6.62	15	8.91	2.72	7.15
CFA 11862	Ctenomys	thalesi		35.55	34.09	12.71	5.78	10.18	7.85	20.89	6.8	15.21	21.81	21.31	6.61	15.11	8.57	2.7	7.38
CFA 11850	Ctenomys	thalesi		35.22	32.41	12.13	4.9	10.87	7.2	20.83	6.67	15.42	21.15	20.76	5.77	13.97	8.26	2.85	7.15
CFA 11844	Ctenomys	thalesi		32.47	30.83	11.03	5.12	10.29	6.89	19.41	6.65	15.16	21.3	20.9	6.09	13.52	7.47	2.41	6.93
CFA 11846	Ctenomys	thalesi		33.55	31.63	11.05	5.04	10.43	6.96	20.74	6.84	15.64	20.89	20.07	6.6	13.18	7.71	2.54	6.95
FMNH 134279	Ctenomys	sericeus		42.31	40.95	15.29	5.82	11.84	8.68	24.23	7.49	16.22	25.58	23.24	7.86	18.87	11.6	3.02	8.25
FMNH 134274	Ctenomys	sericeus		39.17	37.38	14.17	5.55	11.43	8.6	22.87	7.26	16.31	23.81	22.91	7.57	16.61	10.06	3.19	7.77
FMNH 134271	Ctenomys	sericeus		39.09	37.68	13.65	5.38	12.16	8.74	22.55	7.02	15.71	23.07	21.73	7	16.49	10.3	3.15	7.96
FMNH 134270	Ctenomys	sericeus		39.01	37.15	13.94	5.2	11.28	8.73	22.23	7.08	15.19	23.36	21.94	7.39	16.62	10.02	3.09	8.3
FMNH 134276	Ctenomys	sericeus		38.65	36.67	13.91	5.4	11.9	9.73	22.72	7.44	15.75	22.9	21.46	7.41	16.11	10.17	3.06	7.84
FMNH 134277	Ctenomys	sericeus		39.38	37.1	13.31	5.13	11.24	8.31	22.67	7.08	15.47	23.5	22.7	7.06	16.33	9.66	3.03	8.14
FMNH 134295	Ctenomys	sericeus		37.46	35.42	12.73	4.81	11.97	7.58	21.15	6.84	16.09	22.19	21.88	6.82	15.75	7.75	2.85	7.32
FMNH 134278	Ctenomys	sericeus		42.65	41.42	15.58	6.04	12.65	8.98	23.93	7.35	15.86	24.15	22.92	7.68	18.67	11.73	3.36	8.5
FMNH 46135	Ctenomys	sericeus		34.73	32.94	10.66	5.31	11.1	7.48	20.85	7.05	15.73	21.4	20.25	6.21	12.96	8.2	2.98	6.94
UACH 4429	Ctenomys	sericeus		42.66	40.89	15.31	6.37	12.47	8.48	24.33	8	16.59	25.31	24.16	8.27	18.9	11.92	3.24	8.18
UACH 4430	Ctenomys	sericeus		37.07	34.78	12.87	5.89	12.48	7.31	21.18	6.54	15.6	22.66	22.09	7.24	15.72	9.46	2.84	6.88
UACH 4432	Ctenomys	sericeus		42.71	41.43	15.38	7.13	11.69	8.75	24.24	8.08	16.37	24.32	24.24	8.65	18.84	11.9	3.05	8.03
UACH 4431	Ctenomys	sericeus		37.47	35.12	13.18	6.16	10.64	7.89	21.82	7.24	15.59	22.56	22.75	7.16	15.67	9.64	2.91	7.59
UACH 4433	Ctenomys	sericeus		35.78	33.57	12.48	5.75	11.6	7.88	20.48	6.98	15.8	22.46	21.61	6.76	15	9.19	2.76	6.74
UACH 3648	Ctenomys	sericeus		40.01	37.56	13.63	5.82	12.96	8.35	22.94	7.61	16.17	23.67	22.03	7.45	16.66	10.39	3.19	7.89
UACH 3647	Ctenomys	sericeus		38.61	36.43	13.18	5.35	11.6	7.79	22.13	7.02	15.73	22.34	21.56	6.62	15.78	9.55	2.9	7.08
UACH 3643	Ctenomys	sericeus		39.41	36.88	12.77	5.15	12.58	8.06	22.89	7.06	16.4	22.75	22.6	7.05	16.54	10.12	2.99	7.85
UACH 3652	Ctenomys	sericeus		39.63	38.08	13.75	5.23	11.39	8.23	22.74	7.15	16.21	23.19	22.14	7.37	16.66	10.87	2.9	7.85
UACH 3644	Ctenomys	sericeus		42.35	40.16	14.56	5.43	12.12	8.92	24.34	7.13	16.11	24.46	23.64	7.91	17.85	11.48	3.23	8.31
UACH 3649	Ctenomys	sericeus		39.48	37.16	13.69	4.93	12.59	7.82	22.67	7.12	16.19	22.62	21.82	7.25	16.54	10.13	3.14	8.34
UACH 3653	Ctenomys	sericeus		38.52	36.31	12.5	5.39	12.2	8.43	21.35	7.06	15.49	22.89	21.93	7.34	16.13	9.55	3.08	8.18
UACH 3650	Ctenomys	sericeus		40.15	37.99	14.35	5.17	12.2	8.46	23.75	7.49	16.8	24.18	23.51	7.56	16.49	9.75	3.13	8.07
UACH 3646	Ctenomys	sericeus		39.69	37.54	13.73	5.09	12.85	7.81	22.43	7.12	15.53	22.96	22.35	7.27	16.64	9.93	2.92	7.82
UACH 3642	Ctenomys	sericeus		42.03	39.73	14.24	5.24	12.92	8.59	23.58	7.6	16.16	23.28	23.21	7.31	18.08	11.53	3.13	8.02
UACH 3651	Ctenomys	sericeus		43.41	40.96	15.26	6.43	12.98	9.04	25.16	7.51	16.6	25.11	24.56	7.97	18.68	11.84	3.37	8.88
UACH 4435	Ctenomys	sericeus		38.71	36.76	13.28	5.67	12.6	8.28	22.26	6.62	15.48	22.24	21.7	7.07	16.11	9.69	3.18	8.11
UACH 4437	Ctenomys	sericeus		39.32	37.34	13.65	5.37	12.5	5.04	22.68	7.06	15.86	23.52	22.47	7.22	16.36	10	3.06	7.81
UACH 4438	Ctenomys	sericeus		38.18	36.38	13.57	5.02	13.44	7.74	22.04	7.37	15.86	22.68	21.57	6.88	16.19	9.44	2.95	7.95
UACH 4439	Ctenomys	sericeus		40	38.08	13.85	5.45	12.77	8.53	23.34	7.34	16.26	23.24	23.07	7.2	16.25	10.71	2.93	7.87
UACH 4434	Ctenomys	sericeus		39.11	37.2	13.8	5.05	12.32	8	22.05	7.11	15.92	22.65	21.97	7.14	16.33	9.81	3.04	8.52
UACH 3654	Ctenomys	sericeus		39.22	36.85	14.23	5.66	11.45	8.39	22.7	7.44	16.5	25.34	22.48	7.43	16.6	9.98	3.15	7.92
CNP 3604	Ctenomys	sericeus		43.83	41.04	13.65	6.65	11.88	9.55	25.75	8.53	16.83	26.17	24.88	7.76	19.12	12.17	3.16	8.07
USNM 147922	Ctenomys	sericeus		36.34	33.79	12.29	5.44	11.75	7.29	21.64	7.38	15.96	21.81	21.19	7.04	14.91	9.04	2.7	7.11
CNP 1416	Ctenomys	sericeus		38.5	36.63	12.43	5.54	12.07	8.29	22.82	7.75	15.89	23.6	22.73	7.17	16.26	9.64	3.25	8.55
CNP 3605	Ctenomys	sericeus		37.36	34.93	14.31	5.12	10.78	8.02	21.43	6.59	15.66	23.73	22.37	6.57	15.35	9.23	3.09	7.84
CNP 3590	Ctenomys	sericeus		39.33	36.9	14.16	6.01	12.95	7.87	22.41	6.87	16.07	25.12	23.28	6.65	17.45	10.27	3.26	7.88
CNP 3614	Ctenomys	sericeus		39.04	36.29	13.28	5.43	12.12	8.03	22.52	7.28	15.68	23.58	22.07	6.76	16.76	10.12	3.09	8.21
CNP 3612	Ctenomys	sericeus		37.57	34.94	12.88	5.54	12.08	7.69	21.95	6.99	15.94	23.86	22.26	6.58	14.89	9.36	3.64	8.08
CNP 3616	Ctenomys	sericeus		37.09	35.04	13.11	4.95	11.72	7.52	21.54	7.28	15.67	24.48	21.85	7.08	15.51	9.76	3.07	7.53
CNP 3602	Ctenomys	sericeus		39.07	37.06	13.63	5.59	11.59	8.01	22.43	6.57	16.01	25.44	22.09	7.37	16.16	10.43	3.32	8.18
CNP 803	Ctenomys	sericeus		37.25	34.81	12.33	5.73	12.9	7.69	21.3	7.12	14.78	23.11	21.36	6.66	14.94	9.35	3.22	7.3
CNP 3609	Ctenomys	sericeus		37.57	34.78	13.36	5.63	11.91	7.48	21.39	6.84	15.99	24.46	21.89	6.08	15.62	9.29	3.29	7.39
PPA 776	Ctenomys	sericeus		34.84	32.42	11.69	5.67	11.8	7.15	20.9	6.75	16.09	22.62	21.71	6.46	14.14	8.59	2.87	6.94
USNM 132277	Ctenomys	sericeus		38.19	36.43	13.09	5.31	12.08	7.89	21.85	7.14	15.2	22.67	22.62	7.25	15.56	9.72	2.87	7.64
USNM 257437	Ctenomys	sericeus		36.1	34.17	11.68	4.94	12.54	7.03	20.77	6.84	15.05	22.01	20.29	6.37	15.1	9.61	2.74	6.69
USNM 84187	Ctenomys	sericeus		34.88	33.35	11.73	4.55	11.21	7.25	20	6.41	14.31	21.21	20.98	6.54	14.16	8.49	2.87	6.89
USNM 84193	Ctenomys	sericeus		39.29	38.46	12.88	5.31	13.26	7.63	21.89	6.81	14.68	23.05	22.87	7.56	16.37	10.31	3.18	7.7
USNM 84194	Ctenomys	sericeus		36.15	34.65	13.42	5.24	11.23	6.76	20.28	6.14	14.23	22.02	21.16	6.96	15.21	9.26	2.82	7.3
USNM 84189	Ctenomys	sericeus		39.74	38.23	13.27	5.56	12.28	9	23.51	6.96	16.19	24.7	23.47	8.11	16.7	10.11	3.1	7.95
