# Supplementary material for: Uncovering the species diversity of subterranean rodents at the end of the World: three new species of Patagonian tuco-tucos (Rodentia, Hystricomorpha, Ctenomys)
Source: PeerJ. 2020 May 29;8:e9259. doi: 10.7717/peerj.9259 (PMC7263298; doi:10.7717/peerj.9259)
Supplement: Data S3 — Genbank accession numbers: MT135501 to MT135507 [file peerj-08-9259-s005.fas]

>CFA11857[organism=Ctenomys bidaui] [specimen-voucher=CFA11857] [country=Argentina] CFA11857 cytochrome b (cytb) gene, partial cds; mitochondrial
ATGATAAATACACGAAAATCCCACCCTCTCATTAAAATTGTAAACCACTCTTTCATTGATTTACCTGCCCCCTCTAATATTTCAGCATGATGGAACTTTGGCTCTTTATTAGGAGTATGCCTAGGGTTACAAATTTTAACTGGCTTATTCCTAGCAATGCACTACACTGCTGACACCACCACCGCATTCTCATCAGTTACACATATTTGTCGTGACGTAAACTACGGTTGACTAATTCGCTATATACATGCTAACGGAGCATCAATATTCTTCATCTTCCTTTATTTCCATATCGGACGAGGAATTTACTATGGATCCTATACATTCATAGACACATGAAATATTGGAGTATTACTATTATTTGCAGTCATAGCTACCGCCTTCATAGGTTACGTACTACCATGAGGACAAATATCTTTTTGAGGAGCAACAGTAATTACAAACCTTCTCTCAGCTATCCCTTACATTGGACCTACCCTAGTAGAATGAATCTGAGGAGGTTTCTCAGTTGATAAAGCCACATTAACCCGATTCTTCGCATTCCATTTCATTCTTCCATTTATTATTACAGCAATAGTAATAATCCACCTACTATTCCTACATGAAACAGGATCAAACAACCCATCTGGCATAAACTCAGACTCAGACAAAATCCCATTTCACCCCTACTATACAATCAAGGATATCCTAGGAGCTTTATTTATAATAATTACATTAATAAGTCTAGTAATATTTACACCAGATCTTCTAGGAGACCCAGACAACTACACCCCTGCCAACCCCTTGAACACACCACCCCAT

>CFA12281[organism=Ctenomys bidaui] [specimen-voucher=CFA12281] [country=Argentina] CFA12281 cytochrome b (cytb) gene, partial cds; mitochondrial
ATGACCAATACACGAAAATCCCATCCTCTCATTAAAATTGTAAATCACTCTTTCATTGATTTACCTGCCCCCTCTAATATTTCAGCATGATGGAACTTTGGCTCTTTATTAGGAGTATGCCTAGGnTTACAAATTTTAACTGGCTTATTCCTAGCAATGCACTACACnGCTGACACCACCACCGCATTCTCATCAGTTACACATATTTGTCGTGATGTAAACTACGGTTGACTAATnCGCTATATACATGCnAACGGAGCATCAnTnTTCTTCATnTTCCTTTATTTCCATATCGGAnGAGGAATTTACTATGGATCCTATACATTCATAGACACATGAAATATTGGAGTATTACTATTATTTGCAGTnATAGCTACCGCCTTCATAGGTTACGTACTACCATGAGGACAAATATCTTTTTGAGGAGCAACAGTAATTACAAACCTTCTnnnnnnnnnnnnnnnnnnnnnnnnnnnnnnnnnnnnnnnnnnnnnnnnnnnnnnnnnnnnnnnnnnnnnnnnnnnnnnnnnnnnnnnnnnnnnnnnnnnnnnnnnnnnnnnnnnnnnnnnnnnnnnnnnnnnnnnnnnnnnnnnnnnnnnnnnnnnnnnnnnnnnnnnnnnnnnnnnnnnnnnnnnnnnnnnnnnnnnnnnnnnnnnnnnnnnnnnnnnnnnnnnnnnnnnnnnnnnnnnnnnnnnnnnnnnnnnnnnnnnnnnnnnnnnnnnnnnnnnnnnnnnnnnnnnnnnnnnnnnnnnnnnnnnnnnnnnnnnnnnnnnnnnnnnnnnnnnnnnnnnnnnnnnnnnn

>CFA12282[organism=Ctenomys bidaui] [specimen-voucher=CFA12282] [country=Argentina] CFA12282 cytochrome b (cytb) gene, partial cds; mitochondrial
ATGACCAATACACGAAAATCCCATCCTCTCATTAAAATTGTAAATCACTCTTTCATTGATTTACCTGCNCCCTCTAATATTTCAGCATGATGGAACTTTGGCTCTTTATTAGGGGTATGCTTAGGACTACAAATTTTAACTGGATTATTCCTAGCAATGCACTACACCGCTGANACCACCACCGCATTCTCATCAGTTACACATATTTGTCGTGACGTAAACTACGGTTGACTAATCCGNTATATACNTGCCAACGGAGCATCANTNTTCTTCATTTTCCTTTATTTNCATATCGGANGAGGAATTTANTATGGATCCTACACATTCATAGACACATGAAATATTGGAGTCNTACTATTATTTGCAGTTATAGCTACCGCCTTCATAGGTNACGTANTACCATGAGGACAAATATCTTTTTGAGGAGCAACAGTAATTACAAACCTTCTCTCAGCNATCCnTTACATTGGACCTACCCTAGTAGAATGAATCTGAGGAGGTTTCTCAGTTGATAAAGCCACATTAACCCGATTCTTNGCATTCCATTTCATTCTTCCATTTATTATTACAGCAATAGTAATAATCCACCTACTATTCCTACATGAAACAGGATCAAACAACCCATCTGGCATAAACTCAGACTCAGACNAAATCCCATTTCACCCNTACTATACAATCANGGATATCCTAGGANNTTTATTTATNATAATTACATTAATAAGTCTAGTAATATTTACACCAGATCTTCTAGGAGACCCAGACNACTACACCCCTGCCAACCCCTTGAACACACCACCCCAT

>CFA11853[organism=Ctenomys contrerasi] [specimen-voucher=CFA11853] [country=Argentina] CFA11853 cytochrome b (cytb) gene, partial cds; mitochondrial
ATGACCAATACACGAAAATCNCATCCTCTTATTAAAATTGTAAATCACTCTTTCATTGATTTACCTGCCCCCTCTAATATTTCAGCATGATGAAACTTTGGCTCTTTATTAGGAGTATGCCTGGNATTACAAATTTTAACTGGCTTATTCCTAGCAATGCACTACACAGCTGACACCACCACCGCATTCTCATCAGTAACACATATTTGTCGTGACGTAAACTACGGTTGACTAATCCGCTNTATACATGCCAACGGAGCATCAATATTCTTCATTTTCCTTTATTTTCATATCGGACGAGGAATTTATTATGGATCCTATTCATTCATAGACACATGAAATATTGGAGTCCTACTATTATTTGCAGTTATAGCTACCGCCTTCATAGGTNACGTANTACCATGAGGACAAATATCCTTCTGAGGGGCAACAGNAATTACAAACCTTCTCTCAGCCATCCCCTACATTGGACCTACCTTAGTAGAATGAATCTGAGGGGGTTTCTCAGTTGATAAAGCCACATTAACCCGATTCTTTGCTTTCCACTTCATTCTTCCATTTATTGTTACAGCAATAGTAATAATCCACCTACTATTCCTACACGAAACAGGATCAAACAACCCATCTGGCATAAACTCAGACTCAGACAAAATCCCGTTTCACCCTTACTATACAATCAAGGATATCTTAGGAATTTTATTTATAATAATTACATTAATAAGCTTAGTAATATTTACACCAGATCTCCTAGGAGACCCAGACAACTATACCCCTGCCAACCCCTTAAACACACCACCCCAT

>CFA11868[organism=Ctenomys contrerasi] [specimen-voucher=CFA11868] [country=Argentina] CFA11868 cytochrome b (cytb) gene, partial cds; mitochondrial
nnnnnnnnnACACGAAAATCCCATCCTCTTATTAAAATTGTAAATCACTCTTTCATTGATTTACCTGCCCCCTCTAATATTTCAGCATGATGAAACTTTGGCTCTTTATTAGGAGTATGCCTGGGATTACAAATTTTAACTGGCTTATTCCTAGCAATGCACTACACAGCTGACACCACCACCGCATTCTCATCAGTAACACATATTTGTCGTGACGTAAACTACGGTTGACTAATCCGCTATATACATGCCAACGGAGCATCAATATTCTTCATTTTCCTTTATTTTCATATCGGACGAGGAATTTATTATGGATCCTATTCATTCATAGACACATGAAATATTGGAGTCCTACTATTATTTGCAGTTATAGCTACCGCCTTCATAGGTTACGTACTACCATGAGGACAAATATCCTTCTGAGGGGCAACAGTAATTACAAACCTTCTCTCAGCCATCCCCTACATTGGACCTACCTTAGTAGAATGAATCTGAGGGGGTTTCTCAGTTGATAAAGCCACATTAACCCGATTCTTTGCTTTCCACTTCATTCTTCCATTTATTGTTACAGCAATAGTAATAATCCACCTACTATTCCTACACGAAACAGGATCAAACAACCCATCTGGCATAAACTCAGACTCAGACAAAATCCCGTTTCACCCTTACTATACAATCAAGGATATCTTAGGAATTTTATTTATAATAATTACATTAATAAGCTTAGTAATATTTACACCAGATCTCCTAGGAGACCCAGACAACTATACCCCTGCCAACCCCTTAAACACACCACCCCAT


>CFA11847[organism=Ctenomys thalesi] [specimen-voucher=CFA11847] [country=Argentina] CFA11847 cytochrome b (cytb) gene, partial cds; mitochondrial
ATGACCAATACACGAAAATCTCATCCTATTATTAAAATTGTAAACCACTCTTTCATTGATTTACCTGCCCCCTCTAATATTTCAGCATGGTGAAACTTTGGCTCTTTATTAGGAGTATGCCTAGGATTACAAATTTTAACTGGCTTATTCCTAGCAATGCACTACACAGCTGACACCACCACCGCATTCTCATCAGTAACACATATTTGTCGTGACGTAAACTACGGTTGACTAATCCGCTATATACATGCCAACGGAGCATCAATATTCTTCATTTTCCTTTATTTTCATATCGGACGAGGAATTTACTATGGATCCTATTCATTCATAGACACATGAAATATTGGAGTCCTACTATTATTTGCAGTTATAGCTACCGCCTTCATAGGTTACGTATTACCATGAGGACAAATATCCTTTTGAGGGGCAACAGTAATTACAAACCTTCTCTCAGCAATCCCCTACATCGGACCTACCTTAGTAGAATGAATCTGAGGGGGTTTCTCAGTTGATAAAGCCACATTAACCCGATTCTTTGCTTTCCACTTCATTCTTCCATTTATTATTACAGCAaTAGTAATAATCCACCTACTATTCCTACACGAAACAGGATCAAACAACCCATCTGGCATAAATTCAGACTCAGACAAAATCCCATTTCACCCCTACTATACGATCAAAGATATCCTAGGAATCTTATTTATAATAATTACATTAATAAGCTTAGTAATATTTACACCAGATCTCCTAGGAGATCCAGACAACTACACCCCTGCCAACCCCTTAAACACACCACCCCAT

>CFA11849[organism=Ctenomys thalesi] [specimen-voucher=CFA11849] [country=Argentina] CFA11849 cytochrome b (cytb) gene, partial cds; mitochondrial
ATGACCAATACACGAAAATCTCATCCTATTATTAAAATTGTAAACCACTCTTTCATTGATTTACCTGCCCCCTCTAATATTTCAGCATGGTGAAACTTTGGCTCTTTATTAGGAGTATGCCTAGGATTACAAATTTTAACTGGCTTATTCCTAGCAATGCACTACACAGCTGACACCACCACCGCATTCTCATCAGTAACACATATTTGTCGTGACGTAAACTACGGTTGACTAATCCGCTATATACATGCCAACGGAGCATCAATATTCTTCATTTTCCTTTATTTTCATATCGGACGAGGAATTTACTATGGATCCTATTCATTCATAGACACATGAAATATTGGAGTCCTACTATTATTTGCAGTTATAGCTACCGCCTTCATAGGTTACGTATTACCATGAGGACAAATATCCTTTTGAGGGGCAACAGTAATTACAAACCTTCnnnnnnnnnnnnnnnnnnnnnnnnnnnnnnnnnnnnnnnnnnnnnnnnnnnnnnnnnnnnnnnnnnnnnnnnnnnnnnnnnnnnnnnnnnnnnnnnnnnnnnnnnnnnnnnnnnnnnnnnnnnnnnnnnnnnnnnnnnnnnnnnnnnnnnnnnnnnnnnnnnnnnnnnnnnnnnnnnnnnnnnnnnnnnnnnnnnnnnnnnnnnnnnnnnnnnnnnnnnnnnnnnnnnnnnnnnnnnnnnnnnnnnnnnnnnnnnnnnnnnnnnnnnnnnnnnnnnnnnnnnnnnnnnnnnnnnnnnnnnnnnnnnnnnnnnnnnnnnnnnnnnnnnnnnnnnnnnnnnnnnnnnnnnnnnnn
